# Supplementary material for: ‘Smiles and laughter and all those really great things’: Nurses' perceptions of good experiences of care for inpatient children and young people with intellectual disability
Source: J Adv Nurs. 2022 Apr 22;78(9):2933–48. doi: 10.1111/jan.15256 (PMC9544709; doi:10.1111/jan.15256)
Supplement: Supplementary file 1 — Supinfo [file JAN-78-2933-s001.xlsx]

## Sheet: Sheet1
Consolidated criteria for reporting qualitative studies (COREQ): 32-item checklist
No	Item	Guide questions/description	Page
Domain 1: Research team and reflexivity
Personal Characteristics
1.	Interviewer/facilitator	Which author/s conducted the interview or focus group?	5
2.	Credentials	What were the researcher's credentials? E.g. PhD, MD	8
3.	Occupation	What was their occupation at the time of the study?	8
4.	Gender	Was the researcher male or female?	N/A
5.	Experience and training	What experience or training did the researcher have?	8
Relationship with participants
6.	Relationship established	Was a relationship established prior to study commencement?	7 to 9
7.	Participant knowledge of the interviewer	What did the participants know about the researcher? e.g. personal goals, reasons for doing the research	5, 8 to 9
8.	Interviewer characteristics	What characteristics were reported about the interviewer/facilitator? e.g. Bias, assumptions, reasons and interests in the research topic	3, 8 to 9
Domain 2: study design
Theoretical framework
9.	Methodological orientation and Theory	What methodological orientation was stated to underpin the study? e.g. grounded theory, discourse analysis, ethnography, phenomenology, content analysis	6 to 7
Participant selection
10.	Sampling	How were participants selected? e.g. purposive, convenience, consecutive, snowball	4
11.	Method of approach	How were participants approached? e.g. face-to-face, telephone, mail, email	5 to 6
12.	Sample size	How many participants were in the study?	9
13.	Non-participation	How many people refused to participate or dropped out? Reasons?	4 to 6
Setting
14.	Setting of data collection	Where was the data collected? e.g. home, clinic, workplace	6
15.	Presence of non-participants	Was anyone else present besides the participants and researchers?	5
16.	Description of sample	What are the important characteristics of the sample? e.g. demographic data, date	9
Data collection
17.	Interview guide	Were questions, prompts, guides provided by the authors? Was it pilot tested?	5
18.	Repeat interviews	Were repeat interviews carried out? If yes, how many?	n/a
19.	Audio/visual recording	Did the research use audio or visual recording to collect the data?	6, 8
20.	Field notes	Were field notes made during and/or after the interview or focus group?	3, 9
21.	Duration	What was the duration of the interviews or focus group?	6, 9
22.	Data saturation	Was data saturation discussed?	7 to 8
23.	Transcripts returned	Were transcripts returned to participants for comment and/or correction?	No
Domain 3: analysis and findings
Data analysis
24.	Number of data coders	How many data coders coded the data?	6 to 7
25.	Description of the coding tree	Did authors provide a description of the coding tree?	6 to 7
26.	Derivation of themes	Were themes identified in advance or derived from the data?	6 to 7
27.	Software	What software, if applicable, was used to manage the data?	n/a
28.	Participant checking	Did participants provide feedback on the findings?	Yes
Reporting
29.	Quotations presented	Were participant quotations presented to illustrate the themes / findings? Was each quotation identified? e.g. participant number	In tables
30.	Data and findings consistent	Was there consistency between the data presented and the findings?	9 to 16
31.	Clarity of major themes	Were major themes clearly presented in the findings?	9 to 16
32.	Clarity of minor themes	Is there a description of diverse cases or discussion of minor themes?	14 to 15
